# Supplementary material for: Multidrug-Resistant Bacteria in Surgical Intensive Care Units: Antibiotic Susceptibility and β-Lactamase Characterization
Source: Pathogens. 2024 May 15;13(5):411. doi: 10.3390/pathogens13050411 (PMC11124292; doi:10.3390/pathogens13050411)
Supplement: Supplementary file 1 [file pathogens-13-00411-s001.zip]

Archive with 1 entries (1 files):
- pathogens-2977339-supplementary.pdf
